# Supplementary material for: Antimicrobial susceptibility profiles of Escherichia coli isolates from domestic pigeons in Hungary
Source: Front Vet Sci. 2025 Sep 12;12:1642902. doi: 10.3389/fvets.2025.1642902 (PMC12464486; doi:10.3389/fvets.2025.1642902)
Supplement: Supplementary file 1 [file Table_1.XLSX]

## Sheet: E. coli
No.	Bacteria	Origin of sample	ID	Amoxicillin	Amoxicillin-clavulanic acid	Ceftriaxone	Imipenem	Neomycin	Spectinomycin	Doxycycline	Florfenicol	Enrofloxacin	Colistin	Potentiated sulphonamide	Region	Utilization	Age	Size
1.	Escherichia coli	cloaca	50/G/2021	32	8	0.125	0.25	128	16	32	64	0.5	0.125	2	Dél-Alföld	homing	young	1-50
2.	Escherichia coli	respiratory	91/G/2021	32	4	0.25	0.25	8	32	32	32	2	0.25	0.125	Dél-Alföld	meat	snippet	>501
3.	Escherichia coli	cloaca	70/G/2021	4	4	0.06	0.5	32	32	2	16	0.25	0.125	2	Dél-Alföld	meat	young	>501
4.	Escherichia coli	cloaca	003/G/2021	8	4	0.125	0.5	8	32	64	16	0.5	0.25	1	Dél-Alföld	ornamental	snippet	51-100
5.	Escherichia coli	respiratory	63/G/2021	128	1	0.06	0.25	32	512	2	512	0.25	1	32	Dél-Alföld	meat	snippet	>501
6.	Escherichia coli	cloaca	54/G/2021	16	8	0.06	0.25	32	128	32	16	0.03	0.25	2	Dél-Alföld	homing	young	1-50
7.	Escherichia coli	cloaca	54/G/2021	128	16	0.06	0.25	16	32	64	512	2	0.5	0.25	Dél-Alföld	homing	young	1-50
8.	Escherichia coli	cloaca	17/G/2021	16	4	0.5	0.25	64	128	8	32	16	2	8	Dél-Alföld	homing	snippet	1-50
9.	Escherichia coli	cloaca	17/G/2021	128	8	0.015	0.5	32	32	4	16	0.06	0.125	1	Dél-Alföld	ornamental	snippet	51-100
10.	Escherichia coli	respiratory	96/G/2021	8	8	0.06	0.06	32	16	16	16	0.03	0.125	8	Dél-Alföld	meat	snippet	>501
11.	Escherichia coli	cloaca	033/G/2021	8	8	0.06	0.5	64	32	2	16	0.03	0.25	0.25	Dél-Alföld	homing	snippet	1-50
12.	Escherichia coli	cloaca	30/G/2021	4	2	0.06	0.5	32	64	64	16	0.03	1	0.25	Dél-Alföld	homing	adult	1-50
13.	Escherichia coli	cloaca	30/G/2021	16	8	0.06	0.5	32	16	4	64	0.03	0.25	8	Dél-Alföld	ornamental	breeding	51-100
14.	Escherichia coli	cloaca	49/G/2021	16	16	0.25	0.5	128	128	16	64	0.06	1	0.125	Dél-Alföld	homing	young	1-50
15.	Escherichia coli	respiratory	079/G/2021	32	4	0.03	1	128	512	16	8	0.03	0.25	0.25	Dél-Alföld	meat	snippet	>501
16.	Escherichia coli	cloaca	057/G/2021	16	8	0.06	0.5	32	32	64	16	64	0.5	1	Dél-Alföld	homing	young	1-50
17.	Escherichia coli	cloaca	56/G/2021	8	2	0.125	0.5	128	128	4	16	0.06	1	2	Dél-Alföld	homing	young	1-50
18.	Escherichia coli	cloaca	58/G/2021	4	4	0.06	0.5	32	32	32	8	2	0.06	1	Dél-Alföld	homing	young	1-50
19.	Escherichia coli	cloaca	38/G/2021	16	32	0.125	0.125	128	128	8	16	0.03	1	0.25	Dél-Alföld	meat	snippet	>501
20.	Escherichia coli	cloaca	125/G/2021	8	8	0.06	0.5	128	16	8	16	0.125	0.25	32	Közép-Magyarország	ornamental	breeding	51-100
21.	Escherichia coli	cloaca	133/G/2021	8	8	0.06	0.5	128	16	2	16	0.06	0.125	8	Közép-Magyarország	ornamental	breeding	51-100
22.	Escherichia coli	cloaca	128/G/2021	8	8	0.06	0.5	128	32	2	32	0.06	0.125	8	Közép-Magyarország	ornamental	breeding	51-100
23.	Escherichia coli	cloaca	131/G/2021	8	4	0.06	1	128	32	2	16	0.06	0.06	4	Közép-Magyarország	ornamental	breeding	51-100
24.	Escherichia coli	cloaca	53/G/2021	16	0.5	0.25	0.125	16	128	4	8	0.125	0.5	0.25	Dél-Alföld	homing	young	1-50
25.	Escherichia coli	cloaca	140/G/2021	16	0.5	0.06	0.25	32	32	2	8	0.125	0.5	0.5	Közép-Magyarország	ornamental	breeding	51-100
26.	Escherichia coli	respiratory	139/G/2021	8	2	0.125	0.25	32	32	4	32	0.125	0.5	4	Közép-Magyarország	ornamental	breeding	51-100
27.	Escherichia coli	cloaca	121/G/2021	16	1	0.125	0.25	16	512	16	8	0.125	0.5	4	Közép-Magyarország	ornamental	breeding	51-100
28.	Escherichia coli	cloaca	54/G/2021	16	8	0.06	0.25	32	2	32	16	0.125	0.25	32	Dél-Alföld	homing	young	1-50
29.	Escherichia coli	cloaca	54/G/2021	16	16	0.06	0.25	16	32	64	32	2	0.5	0.25	Dél-Alföld	homing	young	1-50
30.	Escherichia coli	cloaca	186/G/2021	16	8	0.06	0.5	16	32	2	8	0.06	0.25	0.25	Közép-Magyarország	ornamental	adult	101-500
31.	Escherichia coli	respiratory	090/G/2021	16	8	0.06	0.5	32	256	16	32	0.06	0.25	0.125	Dél-Alföld	meat	adult	>501
32.	Escherichia coli	respiratory	069/G/2021	32	8	0.06	0.5	128	256	4	32	128	0.5	2	Dél-Alföld	meat	young	>501
33.	Escherichia coli	cloaca	052/G/2021	16	4	0.06	0.125	32	256	2	8	0.125	0.5	0.25	Dél-Alföld	homing	young	1-50
34.	Escherichia coli	respiratory	108/G/2021	2	8	0.125	2	32	32	32	16	2	0.5	0.25	Dél-Alföld	meat	young	>501
35.	Escherichia coli	cloaca	49/G/2021	16	16	0.25	0.5	64	128	16	64	0.06	1	0.125	Dél-Alföld	homing	young	1-50
36.	Escherichia coli	cloaca	128/G/2021'	8	4	0.125	0.5	64	128	8	16	0.25	2	0.25	Közép-Magyarország	homing	adult	1-50
37.	Escherichia coli	cloaca	615/G/2021	1024	32	0.06	0.5	4	16	2	16	0.125	0.125	8	Dél-Alföld	ornamental	breeding	51-100
38.	Escherichia coli	cloaca	614/G/2021	4	4	0.125	0.5	32	32	32	16	0.5	0.25	0.5	Dél-Alföld	ornamental	breeding	51-100
39.	Escherichia coli	respiratory	532/G/2021	8	4	0.06	0.5	4	32	2	16	0.125	0.06	0.5	Nyugat-Dunántúl	homing	adult	51-100
40.	Escherichia coli	respiratory	624/G/2021	8	0.5	0.06	0.125	16	16	1	8	0.06	0.5	32	Dél-Alföld	ornamental	adult	51-100
41.	Escherichia coli	cloaca	609/G/2021	1024	1	0.125	0.25	16	32	32	8	0.5	0.5	32	Dél-Alföld	ornamental	adult	51-100
42.	Escherichia coli	respiratory	561/G/2021	8	0.5	0.06	0.25	32	32	16	4	0.06	0.5	2	Nyugat-Dunántúl	homing	breeding	51-100
43.	Escherichia coli	respiratory	628/G/2021	16	0.25	0.125	0.5	16	32	1	4	0.06	0.25	16	Dél-Alföld	ornamental	breeding	51-100
44.	Escherichia coli	cloaca	546/G/2021	8	0.5	0.06	0.25	32	16	1	16	0.06	0.5	0.25	Nyugat-Dunántúl	homing	breeding	51-100
45.	Escherichia coli	cloaca	523/G/2021	4	0.5	0.06	0.25	16	32	16	8	0.125	0.25	16	Nyugat-Dunántúl	homing	breeding	51-100
46.	Escherichia coli	cloaca	511/G/2021	1024	1	0.125	0.5	32	32	32	16	0.25	0.5	32	Nyugat-Dunántúl	homing	young	51-100
47.	Escherichia coli	cloaca	578/G/2021	1024	1	0.125	0.25	32	64	2	128	0.125	0.25	32	Dél-Dunántúl	meat	young	101-500
48.	Escherichia coli	cloaca	607/G/2021	1024	1	0.125	0.5	32	32	16	16	1	0.5	32	Dél-Alföld	ornamental	adult	51-100
49.	Escherichia coli	cloaca	609/G/2021	1024	0.5	0.125	0.5	32	32	4	16	4	0.5	32	Dél-Alföld	ornamental	adult	51-100
50.	Escherichia coli	respiratory	559/G/2021	16	4	0.06	0.125	64	16	32	16	0.125	0.25	8	Dél-Dunántúl	meat	adult	101-500
51.	Escherichia coli	respiratory	588/G/2021	16	8	0.06	0.25	4	16	32	8	0.06	0.25	0.125	Dél-Dunántúl	meat	breeding	101-500
52.	Escherichia coli	respiratory	621/G/2021	2	4	0.125	0.125	32	32	16	8	0.125	0.5	0.25	Dél-Alföld	ornamental	adult	51-100
53.	Escherichia coli	cloaca	543/G/2021'	8	8	0.06	0.125	4	16	16	32	0.06	0.5	0.25	Közép-Magyarország	homing	adult	1-50
54.	Escherichia coli	cloaca	123/G/2021	8	8	0.06	0.5	32	32	2	16	0.25	0.06	8	Közép-Magyarország	ornamental	breeding	51-100
55.	Escherichia coli	cloaca	371/G/2021	4	16	0.5	0.5	32	32	16	32	1	0.06	2	Észak-Magyarország	meat	adult	51-100
56.	Escherichia coli	respiratory	623/G/2021	4	4	0.25	0.25	32	32	2	16	0.125	4	2	Dél-Alföld	ornamental	adult	51-100
57.	Escherichia coli	respiratory	320/G/2021	1024	32	0.06	0.5	64	1024	64	512	512	2	32	Észak-Alföld	homing	young	101-500
58.	Escherichia coli	cloaca	302/G/2021	1024	16	0.06	0.125	64	32	16	16	0.25	0.06	32	Észak-Alföld	homing	young	101-500
59.	Escherichia coli	respiratory	145/G/2021	8	8	0.06	1	32	32	2	16	0.25	0.125	8	Közép-Magyarország	ornamental	breeding	51-100
60.	Escherichia coli	cloaca	308/G/2021	1024	32	0.06	0.5	32	128	32	8	1	0.25	32	Észak-Alföld	homing	adult	101-500
61.	Escherichia coli	cloaca	522/G/2021	4	0.5	0.06	0.25	16	128	16	8	0.125	0.5	0.25	Nyugat-Dunántúl	homing	breeding	51-100
62.	Escherichia coli	cloaca	555/G/2021	1024	1	0.125	0.25	32	1024	16	32	1	1	32	Nyugat-Dunántúl	homing	young	51-100
63.	Escherichia coli	respiratory	560/G/2021	1024	1	0.06	0.25	32	1024	16	64	0.5	0.5	32	Nyugat-Dunántúl	homing	adult	51-100
64.	Escherichia coli	cloaca	519/G/2021	8	0.5	0.06	0.25	32	32	1	4	0.25	0.25	0.125	Nyugat-Dunántúl	homing	adult	51-100
65.	Escherichia coli	cloaca	520/G/2021	8	1	0.06	0.25	16	32	2	32	0.125	2	0.25	Nyugat-Dunántúl	homing	adult	51-100
66.	Escherichia coli	respiratory	592/G/2021	1024	0.5	0.06	0.25	16	512	8	16	0.125	0.25	32	Dél-Dunántúl	meat	young	101-500
67.	Escherichia coli	cloaca	517/G/2021	1024	0.5	0.06	0.5	128	256	8	8	0.125	0.5	32	Nyugat-Dunántúl	homing	adult	51-100
68.	Escherichia coli	respiratory	101/G/2021	8	0.5	0.06	0.5	16	32	32	16	0.5	0.5	0.5	Dél-Alföld	meat	adult	>501
69.	Escherichia coli	respiratory	116/G/2021	16	8	0.06	0.5	64	64	2	32	0.125	0.25	0.25	Dél-Alföld	meat	young	>501
70.	Escherichia coli	respiratory	105/G/2021	16	2	0.06	0.125	32	32	32	16	1	0.06	0.06	Dél-Alföld	meat	adult	>501
71.	Escherichia coli	respiratory	103/G/2021	16	8	0.06	0.125	32	32	32	8	1	0.125	0.5	Dél-Alföld	meat	adult	>501
72.	Escherichia coli	respiratory	147/G/2021	4	8	0.06	0.125	8	32	2	8	4	0.25	0.125	Közép-Magyarország	ornamental	breeding	51-100
73.	Escherichia coli	cloaca	516/G/2021	1024	16	0.125	0.125	32	128	16	16	0.5	0.5	32	Nyugat-Dunántúl	homing	adult	51-100
74.	Escherichia coli	cloaca	127/G/2021'	0.25	0.25	0.5	0.125	8	128	16	8	0.06	0.125	32	Közép-Magyarország	homing	adult	1-50
75.	Escherichia coli	cloaca	171/G/2021'	8	8	0.06	0.125	64	256	64	16	0.06	0.5	0.25	Közép-Magyarország	homing	adult	1-50
76.	Escherichia coli	respiratory	650/G/2022	16	32	0.125	2	64	256	16	32	4	2	1	Közép-Dunántúl	homing	breeding	51-100
77.	Escherichia coli	cloaca	650/G/2022	1024	64	1	1	64	256	64	16	2	4	32	Közép-Dunántúl	homing	breeding	51-100
78.	Escherichia coli	cloaca	155/G/2021	1	32	16	16	64	128	16	32	8	1	32	Közép-Magyarország	homing	adult	101-500
79.	Escherichia coli	respiratory	651/G/2022	1024	32	0.125	0.25	1	64	64	8	16	0.25	32	Közép-Dunántúl	homing	breeding	51-100
80.	Escherichia coli	cloaca	658/G/2022	1024	32	0.06	0.25	1	32	32	8	4	0.06	32	Közép-Dunántúl	homing	breeding	51-100
81.	Escherichia coli	respiratory	652/G/2022	1024	16	0.125	0.25	1	32	16	4	1	0.125	32	Közép-Dunántúl	homing	breeding	51-100
82.	Escherichia coli	cloaca	674/G/2022	1024	8	0.06	0.25	1	16	4	4	0.06	0.125	16	Közép-Dunántúl	homing	breeding	51-100
83.	Escherichia coli	cloaca	696/G/2022	1024	16	0.125	0.125	2	16	4	128	0.06	0.5	16	Közép-Dunántúl	homing	breeding	51-100
84.	Escherichia coli	respiratory	643/G/2022	1024	32	0.25	0.125	64	128	32	4	2	0.25	32	Közép-Dunántúl	homing	breeding	51-100
85.	Escherichia coli	cloaca	605/G/2022	1024	32	0.06	0.5	4	16	16	8	4	0.25	32	Közép-Dunántúl	homing	breeding	51-100
86.	Escherichia coli	cloaca	664/G/2022	1024	32	0.25	0.5	4	128	32	8	2	0.5	32	Közép-Dunántúl	homing	breeding	51-100
87.	Escherichia coli	cloaca	462/G/2021	8	4	0.06	0.125	32	32	2	8	0.002	0.125	8	Dél-Alföld	ornamental	young	51-100
88.	Escherichia coli	cloaca	484/G/2021	8	4	0.06	1	32	32	2	16	0.002	0.06	4	Dél-Alföld	homing	young	51-100
89.	Escherichia coli	cloaca	428/G/2021	1024	32	0.06	0.125	32	32	32	512	1	0.004	32	Dél-Alföld	ornamental	breeding	101-500
90.	Escherichia coli	respiratory	414/G/2021	1024	16	0.06	0.5	64	256	32	64	2	0.125	32	Észak-Alföld	ornamental	young	101-500
91.	Escherichia coli	cloaca	400/G/2021	1024	16	0.06	0.5	64	256	32	32	1	0.06	32	Észak-Alföld	ornamental	breeding	101-500
92.	Escherichia coli	cloaca	490/G/2021	8	8	0.015	0.5	32	32	16	8	0.002	0.06	0.125	Dél-Alföld	homing	breeding	51-100
93.	Escherichia coli	respiratory	456/G/2021	2	32	0.125	0.125	64	32	16	16	0.002	0.125	32	Dél-Alföld	ornamental	breeding	51-100
94.	Escherichia coli	respiratory	412/G/2021	1024	16	0.25	0.5	64	512	32	64	2	0.06	32	Észak-Alföld	ornamental	young	101-500
95.	Escherichia coli	respiratory	475/G/2021	16	8	0.06	0.5	32	16	2	16	0.008	0.06	32	Dél-Alföld	ornamental	breeding	51-100
96.	Escherichia coli	respiratory	413/G/2021	1024	1	0.125	0.5	32	256	16	16	0.5	1	32	Észak-Alföld	ornamental	young	101-500
97.	Escherichia coli	respiratory	411/G/2021	1024	1	0.25	0.25	32	256	32	8	1	1	32	Észak-Alföld	ornamental	young	101-500
98.	Escherichia coli	cloaca	434/G/2021	16	0.5	0.06	0.25	32	128	32	8	0.001	0.5	32	Dél-Alföld	ornamental	breeding	101-500
99.	Escherichia coli	respiratory	589/G/2021	16	1	0.06	0.25	16	32	2	16	0.001	0.5	32	Dél-Dunántúl	meat	breeding	101-500
100.	Escherichia coli	cloaca	518/G/2021	512	1	0.06	0.5	32	128	16	16	0.25	0.25	32	Nyugat-Dunántúl	homing	adult	51-100
101.	Escherichia coli	cloaca	483/G/2021	32	32	0.125	0.125	16	256	16	8	0.5	1	32	Dél-Alföld	homing	young	51-100
102.	Escherichia coli	cloaca	272/G/2021	512	16	0.125	0.5	32	128	32	16	1	0.25	32	Közép-Magyarország	homing	adult	51-100
103.	Escherichia coli	cloaca	489/G/2021	2	8	0.06	0.5	64	32	16	16	0.001	0.125	32	Dél-Alföld	homing	breeding	51-100
104.	Escherichia coli	cloaca	342/G/2021	16	8	0.125	0.5	128	128	4	32	0.004	0.25	0.25	Észak-Magyarország	homing	adult	101-500
105.	Escherichia coli	cloaca	275/G/2021	16	16	0.125	0.5	1024	512	32	16	0.06	0.25	32	Közép-Magyarország	homing	adult	51-100
106.	Escherichia coli	cloaca	278/G/2021	16	16	0.125	0.5	32	256	32	16	1	0.5	32	Közép-Magyarország	homing	young	51-100
107.	Escherichia coli	cloaca	273/G/2021	64	32	0.25	0.25	64	256	32	32	0.06	1	32	Közép-Magyarország	homing	adult	51-100
108.	Escherichia coli	cloaca	223/G/2021	4	4	2	8	32	128	32	32	8	0.004	32	Közép-Magyarország	ornamental	young	51-100
109.	Escherichia coli	cloaca	2/G/2021	4	4	0.125	0.5	64	64	4	16	0.015	2	0.5	Dél-Alföld	ornamental	snippet	51-100
110.	Escherichia coli	cloaca	11/G/2021	16	4	0.25	0.125	64	128	8	64	64	1	32	Dél-Alföld	ornamental	adult	51-100
111.	Escherichia coli	cloaca	14/G/2021	16	4	0.06	0.25	32	32	4	16	0.06	1	0.25	Dél-Alföld	ornamental	adult	51-100
112.	Escherichia coli	cloaca	17/G/2021	16	4	0.5	0.25	64	32	8	32	16	2	8	Dél-Alföld	homing	snippet	1-50
113.	Escherichia coli	cloaca	20/G/2021	16	4	0.125	0.125	64	64	4	16	16	1	8	Dél-Alföld	homing	snippet	1-50
114.	Escherichia coli	cloaca	21/G/2021	8	16	1	0.5	32	32	2	32	0.06	2	0.5	Dél-Alföld	homing	young	1-50
115.	Escherichia coli	cloaca	25/G/2021	4	16	0.125	0.5	64	64	4	8	0.008	1	0.125	Dél-Alföld	homing	adult	1-50
116.	Escherichia coli	cloaca	27/G/2021	16	4	0.06	0.5	64	32	4	32	0.015	1	0.25	Dél-Alföld	homing	adult	1-50
117.	Escherichia coli	cloaca	28/G/2021	8	4	0.06	1	64	32	8	8	0.015	1	0.25	Dél-Alföld	homing	adult	1-50
118.	Escherichia coli	cloaca	30/G/2021	4	2	0.06	0.5	64	1024	64	16	0.015	1	0.25	Dél-Alföld	homing	adult	1-50
119.	Escherichia coli	cloaca	34/G/2021	8	8	0.06	0.125	64	32	16	16	0.25	2	0.25	Dél-Alföld	meat	snippet	>501
120.	Escherichia coli	cloaca	37/G/2021	8	8	0.125	0.125	32	32	64	64	2	2	0.25	Dél-Alföld	meat	snippet	>501
121.	Escherichia coli	cloaca	38/G/2021	16	32	0.125	0.125	64	64	8	16	0.015	1	0.25	Dél-Alföld	meat	snippet	>501
122.	Escherichia coli	cloaca	40/G/2021	4	16	0.06	0.25	32	64	64	8	2	2	4	Dél-Alföld	meat	adult	>501
123.	Escherichia coli	cloaca	41/G/2021	4	1024	2	0.125	32	64	64	16	4	1	32	Dél-Alföld	meat	adult	>501
124.	Escherichia coli	cloaca	42/G/2021	4	4	0.06	0.125	16	32	16	16	0.015	2	0.5	Dél-Alföld	meat	adult	>501
125.	Escherichia coli	cloaca	44/G/2021	8	4	0.125	0.06	64	64	16	8	0.06	2	0.25	Dél-Alföld	meat	adult	>501
126.	Escherichia coli	cloaca	47/G/2021	8	32	0.125	0.125	64	512	16	16	0.06	1	0.5	Dél-Alföld	meat	young	>501
127.	Escherichia coli	cloaca	30/G/2021	16	8	0.06	0.5	32	16	4	64	0.008	0.25	8	Dél-Alföld	ornamental	breeding	51-100
128.	Escherichia coli	cloaca	252/G/2021	1024	16	0.06	0.5	128	128	8	16	0.002	0.06	32	Észak-Magyarország	homing	adult	101-500
129.	Escherichia coli	cloaca	17/G/2021	4	8	0.125	0.5	32	32	4	16	0.008	0.125	0.25	Dél-Alföld	ornamental	snippet	51-100
130.	Escherichia coli	cloaca	247/G/2021	16	8	0.06	0.25	32	64	2	16	0.003	0.125	0.25	Észak-Magyarország	homing	young	101-500
131.	Escherichia coli	respiratory	209/G/2021	16	16	0.06	0.125	32	32	2	256	32	0.25	0.125	Közép-Magyarország	ornamental	young	101-500
132.	Escherichia coli	cloaca	003/G/2021	8	4	0.125	0.5	8	32	64	16	0.5	0.25	0.25	Dél-Alföld	ornamental	snippet	51-100
133.	Escherichia coli	cloaca	792/G/2021'	8	8	0.06	0.125	64	32	8	16	0.06	0.25	0.25	Közép-Magyarország	homing	adult	1-50
134.	Escherichia coli	cloaca	745/G/2021'	8	8	0.06	0.06	64	128	8	32	0.06	0.25	0.25	Közép-Magyarország	homing	adult	1-50
